# Supplementary material for: Defeating Antibiotic- and Phage-Resistant Enterococcus faecalis Using a Phage Cocktail in Vitro and in a Clot Model
Source: Front Microbiol. 2018 Feb 28;9:326. doi: 10.3389/fmicb.2018.00326 (PMC5835721; doi:10.3389/fmicb.2018.00326)
Supplement: TABLE S1 — tRNA codon usage in EFDG1, EFLK1 and the other two E. faecalis phages as compared to that in E. faecalis. This is depicted by the frequency occurrence of the amino acid codon and the number of tRNA encoded by them in each case. [file Table_1.XLSX]

## Sheet: Sheet1
			EFDG1		EFLK1		ECP3		phiEF24C		E. faecalis V583
AA	Letter	Codon	Freq	tRNAs	Freq	tRNAs	Freq	tRNAs	Freq	tRNAs	Freq	tRNAs
Ala	A	GCA	0.0246671	1	0.0261483		0.0263314		0.0264986		0.0245226	3
Ala	A	GCC	0.0046942		0.00406699		0.00423478		0.00395713		0.0129538
Ala	A	GCG	0.00458136		0.00363636		0.00373796		0.00398069		0.0142632
Ala	A	GCT	0.0261792		0.0201435		0.0202039		0.0201154		0.0220965
Cys	C	TGC	0.00236967	1	0.00258373		0.00220019		0.00202567		0.0016383	2
Cys	C	TGT	0.00765064		0.00686603		0.00622205		0.00570015		0.00497226
Asp	D	GAC	0.025299	1	0.0245215		0.0248646	1	0.0254623	1	0.0124074	3
Asp	D	GAT	0.0348003		0.0346651		0.0360075		0.0358968		0.0366227
Glu	E	GAA	0.0555631	1	0.0517225		0.0548392		0.0554469		0.061669	3
Glu	E	GAG	0.0210111		0.0311722		0.0313468		0.0325286		0.0125827
Phe	F	TTC	0.0139246	1	0.011555		0.0111666		0.0113768		0.0108383	2
Phe	F	TTT	0.0263597		0.0272488		0.0255506		0.0259333		0.0350082
Gly	G	GGA	0.0191153		0.0166746		0.0172467		0.0166529		0.0164696	2
Gly	G	GGC	0.00431054		0.0057177		0.00565426		0.00551172		0.0174229	2
Gly	G	GGG	0.00731212		0.0121053		0.0119473		0.0121776		0.00988825
Gly	G	GGT	0.0299707		0.0267464		0.0278455		0.0274173		0.0214202
His	H	CAC	0.00528097	1a	0.00516746		0.00475526		0.00504063		0.00446475	1
His	H	CAT	0.011081		0.0101675		0.00986539		0.00961018		0.0126638
Ile	I	ATA	0.0110133		0.0205263		0.018264		0.0192204		0.00647746
Ile	I	ATC	0.014534	1	0.0102153		0.0102203		0.0103404		0.0148205	2
Ile	I	ATT	0.0373505		0.0349522		0.0362914		0.0364386		0.0509205
Lys	K	AAA	0.0528097	1	0.0548804		0.0563534		0.0570015		0.0577302	3
Lys	K	AAG	0.0220943	1	0.0214354		0.0224751		0.0218113		0.0117722	1
Leu	L	CTA	0.0161137	1	0.0209569		0.0209373	1	0.0211754	1	0.00949004	2
Leu	L	CTC	0.00261792		0.00260766		0.00234214		0.00200212		0.00319545	1
Leu	L	CTG	0.00367863		0.00334928		0.00331212		0.00303851		0.00585201
Leu	L	CTT	0.0136538		0.0116746		0.0110483		0.0107643		0.0106252
Leu	L	TTA	0.0353419	1	0.0386842		0.0394852		0.040066		0.0497388	2
Leu	L	TTG	0.012232		0.00983254		0.00955783		0.00911553		0.0189173	1
Met	M	ATA	0.000157978		0		0		0		0
Met	M	ATG	0.0251862	2	0.0239474		0.0242968	1	0.0247085	1	0.0254662	9
Met	M	ATT	0.000180546		4.78469e-05		0		0		0
Met	M	CTG	0.000225683		0.000239234		0		0		0
Met	M	GTG	0.000315956		0.000143541		0.000425844		0.000353315		0.00031381
Met	M	TTG	0.000812458		0.000933014		0.000544134		0.000353315		0.000266197
Asn	N	AAC	0.0250959	1	0.0241627		0.0251485		0.0250618		0.0138888	2
Asn	N	AAT	0.0273753		0.0330383		0.0328373		0.0327641		0.0325875
Pro	P	CCA	0.0129542	1	0.0126794		0.0125624		0.0123425		0.0162824	2
Pro	P	CCC	0.00212142		0.00184211		0.00198727		0.00176658		0.00319545
Pro	P	CCG	0.00381404		0.00198565		0.00179801		0.00204923		0.00537372
Pro	P	CCT	0.0135635		0.0140431		0.0137216		0.0135202		0.0107539
Gln	Q	CAA	0.0287068	1	0.0236842		0.0242494		0.0245436		0.0372297	2
Gln	Q	CAG	0.00859851		0.00985646		0.00984173		0.00958662		0.00791341
Arg	R	AGA	0.0124125	1	0.0185885		0.0184769	1	0.0182782	1	0.00584985	1
Arg	R	AGG	0.00336267		0.00380383		0.00347773		0.00320339		0.00108643	1
Arg	R	CGA	0.00625141		0.00435407		0.00414015		0.00428689		0.00673825
Arg	R	CGC	0.00148951		0.00141148		0.0014668		0.00127193		0.00616474
Arg	R	CGG	0.00255021		0.00138756		0.00156143		0.00148392		0.00416934	1
Arg	R	CGT	0.0174453	1	0.0107416		0.0111429		0.011259		0.0133986	2
Ser	S	AGC	0.00631912	1	0.0087799		0.00792543		0.00833824		0.00675556	1
Ser	S	AGT	0.0166554		0.0165789		0.0168682		0.0171711		0.0149514
Ser	S	TCA	0.012232	1	0.0146411		0.0143841		0.0141797		0.0136994	2
Ser	S	TCC	0.00591289	1	0.00406699		0.00333578		0.0029914		0.00437169	1
Ser	S	TCG	0.00194087		0.0026555		0.00184532		0.00174302		0.00453617	1
Ser	S	TCT	0.0208756		0.0195215		0.0174123		0.0172418		0.0130783
Thr	T	ACA	0.0320469	1	0.0325359		0.0327663		0.0328819		0.0247163	2
Thr	T	ACC	0.00670278		0.00614833		0.00572524		0.00560594		0.0100668	1
Thr	T	ACG	0.00638682		0.00497608		0.00489721		0.00454599		0.0133715	1
Thr	T	ACT	0.0209885		0.0209091		0.0202749		0.0195266		0.0140121
Val	V	GTA	0.0313473	1	0.0335407		0.0338783		0.034036		0.0147599	3
Val	V	GTC	0.00498759		0.00478469		0.00447136		0.00445177		0.0136496
Val	V	GTG	0.00819228		0.00832536		0.00835127		0.00847957		0.0144926
Val	V	GTT	0.0250959		0.0230383		0.0228773		0.0232246		0.026215
Trp	W	TGG	0.0111713	1	0.0108134		0.0110483	1	0.0107643	1	0.00943377	4b
Tyr	Y	TAC	0.0194538		0.0175598		0.0178145		0.017336		0.00914052	2
Tyr	Y	TAT	0.0267208		0.0292105		0.0289337		0.0291367		0.0272582
Stop	*	TAA	0.00288874		0.00282297		0.00269701		0.00275586		0.00232868
Stop	*	TAG	0.00121869		0.00136364		0.00175069		0.00174302		0.000599485
Stop	*	TGA	0.000631912		0.000813397		0.000757056		0.000706631		0.000440416
Total			1	24	1	0	1	5	1	5	1	68
a pseudogene
b one of them, pseudogene
